# Supplementary material for: Real-Time PCR for the Diagnosis of Acanthamoeba Genotype T4
Source: Microorganisms. 2022 Jun 28;10(7):1307. doi: 10.3390/microorganisms10071307 (PMC9325200; doi:10.3390/microorganisms10071307)
Supplement: Supplementary file 1 [file microorganisms-10-01307-s001.zip]

Archive with 1 entries (1 files):
- microorganisms-1761848-supplementary.pdf
